# Supplementary material for: Origin of Elevated S-Glutathionylated GAPDH in Chronic Neurodegenerative Diseases
Source: Int J Mol Sci. 2023 Mar 14;24(6):5529. doi: 10.3390/ijms24065529 (PMC10056234; doi:10.3390/ijms24065529)
Supplement: Supplementary file 1 [file ijms-24-05529-s001.zip]

Archive with 1 entries (1 files):
- ijms-2170727-supplementary.pdf
